# Supplementary material for: Detection of Structural Variants by NGS: Revealing Missing Alleles in Lysosomal Storage Diseases
Source: Biomedicines. 2022 Jul 29;10(8):1836. doi: 10.3390/biomedicines10081836 (PMC9405548; doi:10.3390/biomedicines10081836)
Supplement: Supplementary file 1 [file biomedicines-10-01836-s001.zip]

Archive with 1 entries (1 files):
- biomedicines-1799454-supplementary.pdf
